# Supplementary material for: N-Lactoyl amino acids: insights from metabolite genome-wide association studies and phenome-wide association analysis
Source: Hum Mol Genet. 2025 Sep 28;34(22):1865–73. doi: 10.1093/hmg/ddaf152 (PMC12581823; doi:10.1093/hmg/ddaf152)
Supplement: Supplementary_Tables_ddaf152 [file supplementary_tables_ddaf152.xlsx]

## Sheet: Supplementary Table 1
Supplementary Table 1: Results of the Meta-analysis of mGWAS for Lac-Phe and Lac-Val
Metabolites	Chr	BP	SNP	Alt	Ref	N	P	BETA	Cochrane's Q statistic	I^2
Lac-Phe	11	102331439	rs17769668	C	G	2	6.65e-07	0.1479	0.2891	11.01
	12	81766953	rs2464749	C	T	4	6.59e-07	-0.0767	0.9627	0
	12	81770758	rs10746203	G	T	5	8.21e-07	0.0694	0.8091	0
Lac-Val	5	3538648	rs9313052	C	G	3	1.46e-09	0.0783	0.127	51.54
	5	3538741	rs7381210	C	T	3	4.95e-09	0.0758	0.093	57.9
	5	3538589	rs10454944	G	C	3	5.719e-09	0.0755	0.0973	57.07
	5	3532392	rs698143	A	T	5	3.491e-08	-0.0697	0.0772	52.52
	5	3528119	rs698144	G	A	5	1.686e-07	-0.0659	0.0541	56.97
	13	107742532	rs116677879	T	C	4	2.337e-07	0.378	0.7317	0
	13	107725402	rs75839708	T	C	4	9e-07	0.371	0.6729	0
Chr: Chrosmome, BP: Base Pair, Alt: Altrentiative Allele, Ref: Reference Allele, N: Number of valid studies for this SNP, P: Fixed-effects meta-analysis P-value, BETA: Effect Allele, I^2:Heterogeneity index

## Sheet: Supplementary Table 2
Supplementary Table 2: Clinical Characteristics of Study Cohort Utilized for Metabolite Genome-Wide Association Study. Descriptive statistics are presented as mean ± SD.
Traits
Number of Subjects	13728
Gender (Male%:Female%)	44.7 : 55.3
Age	40.07 ±0.112
Calcium	2.31 ±0.001
Urea	4.35 ±0.012
Calcium	2.38 ±0.001
Creatinine	66.39 ±0.166
Sodium	140.15 ±0.02
Total Protein	73.52 ±0.034
Triglyceride	1.31 ±0.007
Alkaline Phosphatase	71.65 ±0.378
HDL.Cholesterol	1.4 ±0.003
Total Iron Binding Capacity	64.35 ±0.097
Uric Acid	293.64 ±0.681
Mean Cell Hemoglobin Concentration	33.36 ±0.009
ALL. GPT.	22.86 ±0.15
Red Blood Cell	4.96 ±0.005
White Blood Cell	6.7 ±0.017
DMV	14.32 ±0.015
Lymphocyte	35.52 ±0.075
Neutrophil	53.35 ±0.084
Prothrombin Time .PT.	11.97 ±0.014
Monocytes.	0.49 ±0.001
Lymphocyte	2.31 ±0.006
Neutrophil	3.67 ±0.013
Eosinophils	0.19 ±0.001
LDL.Cholesterol Calc	2.92 ±0.008
Ferritin	77.21 ±0.866
Insulin	14.54 ±0.232
Folate	22.23 ±0.077
C_Peptide	2.46 ±0.013
Testosterone Total	8.74 ±0.084
Homocysteine	9.65 ±0.041
Free Triiodothyronine	4.2 ±0.007
Albumin	43.1 ±0.032
Bicarbonate	26 ±0.02
Chloride	101.31 ±0.021
Glucose	5.65 ±0.019
Potassium	4.38 ±0.003
Cholesterol Total	4.92 ±0.008
AST.GOT.	19.87 ±0.121
Phosphorus	1.15 ±0.001
Iron	14.92 ±0.055
IRON SATURATION	24.34 ±0.101
Hematocrit	40.62 ±0.04
Mean Cell Volume	82.08 ±0.06
Mean_Cell_Hemoglobin	27.43 ±0.025
Hemoglobin	13.57 ±0.015
Mean Platelet Volume	9.01 ±0.008
Magnesium	0.82 ±0.001
Monocyte	7.51 ±0.017
Eosinophil	2.91 ±0.018
International Normalization Ratio	1.04 ±0.001
Activated Partial Thromboplastin Time	33.57 ±0.029
Basophils	0.03 ±0
Basophil	0.66 ±0.003
Fibrinogen	3.34 ±0.006
Free_Thyroxine	13.85 ±0.02
Thyroid Stimulating Hormone	2.1 ±0.025
Dihydroxyvitamin D	19.4 ±0.096
HbA1c	5.75 ±0.011
Platelet	248.82 ±0.552
Vitamin B12	294.91 ±1.238
Bilirubin Total	8.12 ±0.042
Estradiol	254.38 ±4.792
BMI (kg/m2 )	29.57 ±0.052
Metformin	5.27 ±0.578
Fasting Time (Minutes)	520.16 ±2.57
